# Supplementary material for: A Polyaminobiaryl-Based β-secretase Modulator Alleviates Cognitive Impairments, Amyloid Load, Astrogliosis, and Neuroinflammation in APPSwe/PSEN1ΔE9 Mice Model of Amyloid Pathology
Source: Int J Mol Sci. 2023 Mar 9;24(6):5285. doi: 10.3390/ijms24065285 (PMC10048993; doi:10.3390/ijms24065285)
Supplement: Supplementary file 1 [file ijms-24-05285-s001.zip]

Archive with 1 entries (1 files):
- ijms-2159929-supplementary.pdf
